# Supplementary material for: Structural and biochemical mechanisms of NLRP1 inhibition by DPP9
Source: Nature. 2021 Mar 17;592(7856):773–7. doi: 10.1038/s41586-021-03320-w (PMC8081665; doi:10.1038/s41586-021-03320-w)
Supplement: Supplementary file 3 — Source Data Fig. 3 [file 41586_2021_3320_MOESM3_ESM.xlsx]

## Sheet: Fig. 1
The source data of Figure 3d
	Untreated	Untreated	Untreated	Untreated	VbP	VbP	VbP	VbP
Vector+Vector	3.22	3.11	3.65		6.45	5.34	2.98
NLRP1+wild-type DPP9	10.64	8.39	10.99	6.26	21.26	27.64	24.73
NLRP1+DPP9 S759A	33.85	27.41	25.53		30.85	21.19	29.68
NLRP1+DPP9 L131E	18.17	19.18	21.47	23.2	32.64	33.38	32.76
NLRP1+DPP9 L131E S759A	41.57	42.86	49.77		44.94	50	50.18
NLRP1+Vector	65.07	52.28	41.67		35.15	32.84	47.39
Two-way ANOVA
Sidak's multiple comparisons test	Predicted (LS) mean diff.	95.00% CI of diff.	Significant?	Summary	Adjusted P Value
Untreated
Vector+Vector vs. NLRP1+wild-type DPP9	-5.743	-17.60 to 6.118	No	ns	0.878
Vector+Vector vs. NLRP1+DPP9 S759A	-25.6	-38.28 to -12.92	Yes	****	<0.0001
Vector+Vector vs. NLRP1+DPP9 L131E	-17.18	-29.04 to -5.317	Yes	**	0.0012
Vector+Vector vs. NLRP1+DPP9 L131E S759A	-41.41	-54.09 to -28.73	Yes	****	<0.0001
Vector+Vector vs. NLRP1+Vector	-49.68	-62.36 to -37.00	Yes	****	<0.0001
NLRP1+wild-type DPP9 vs. NLRP1+DPP9 S759A	-19.86	-31.72 to -7.998	Yes	***	0.0002
NLRP1+wild-type DPP9 vs. NLRP1+DPP9 L131E	-11.44	-22.42 to -0.4533	Yes	*	0.0361
NLRP1+wild-type DPP9 vs. NLRP1+DPP9 L131E S759A	-35.66	-47.52 to -23.80	Yes	****	<0.0001
NLRP1+wild-type DPP9 vs. NLRP1+Vector	-43.94	-55.80 to -32.08	Yes	****	<0.0001
NLRP1+DPP9 S759A vs. NLRP1+DPP9 L131E	8.425	-3.437 to 20.29	No	ns	0.3716
NLRP1+DPP9 S759A vs. NLRP1+DPP9 L131E S759A	-15.8	-28.48 to -3.123	Yes	**	0.0067
NLRP1+DPP9 S759A vs. NLRP1+Vector	-24.08	-36.76 to -11.40	Yes	****	<0.0001
NLRP1+DPP9 L131E vs. NLRP1+DPP9 L131E S759A	-24.23	-36.09 to -12.37	Yes	****	<0.0001
NLRP1+DPP9 L131E vs. NLRP1+Vector	-32.5	-44.36 to -20.64	Yes	****	<0.0001
NLRP1+DPP9 L131E S759A vs. NLRP1+Vector	-8.273	-20.95 to 4.407	No	ns	0.5018
VbP
Vector+Vector vs. NLRP1+wild-type DPP9	-19.62	-32.30 to -6.939	Yes	***	0.0005
Vector+Vector vs. NLRP1+DPP9 S759A	-22.32	-35.00 to -9.636	Yes	****	<0.0001
Vector+Vector vs. NLRP1+DPP9 L131E	-28	-40.68 to -15.32	Yes	****	<0.0001
Vector+Vector vs. NLRP1+DPP9 L131E S759A	-43.45	-56.13 to -30.77	Yes	****	<0.0001
Vector+Vector vs. NLRP1+Vector	-33.54	-46.22 to -20.86	Yes	****	<0.0001
NLRP1+wild-type DPP9 vs. NLRP1+DPP9 S759A	-2.697	-15.38 to 9.984	No	ns	>0.9999
NLRP1+wild-type DPP9 vs. NLRP1+DPP9 L131E	-8.383	-21.06 to 4.297	No	ns	0.4812
NLRP1+wild-type DPP9 vs. NLRP1+DPP9 L131E S759A	-23.83	-36.51 to -11.15	Yes	****	<0.0001
NLRP1+wild-type DPP9 vs. NLRP1+Vector	-13.92	-26.60 to -1.236	Yes	*	0.023
NLRP1+DPP9 S759A vs. NLRP1+DPP9 L131E	-5.687	-18.37 to 6.994	No	ns	0.9275
NLRP1+DPP9 S759A vs. NLRP1+DPP9 L131E S759A	-21.13	-33.81 to -8.453	Yes	***	0.0002
NLRP1+DPP9 S759A vs. NLRP1+Vector	-11.22	-23.90 to 1.461	No	ns	0.1193
NLRP1+DPP9 L131E vs. NLRP1+DPP9 L131E S759A	-15.45	-28.13 to -2.766	Yes	**	0.0085
NLRP1+DPP9 L131E vs. NLRP1+Vector	-5.533	-18.21 to 7.147	No	ns	0.9406
NLRP1+DPP9 L131E S759A vs. NLRP1+Vector	9.913	-2.767 to 22.59	No	ns	0.2416
Untreated - VbP
Vector+Vector	-1.597	-12.80 to 9.607	No	ns	0.9991
NLRP1+wild-type DPP9	-15.47	-25.95 to -4.993	Yes	**	0.0016
NLRP1+DPP9 S759A	1.69	-9.514 to 12.89	No	ns	0.9987
NLRP1+DPP9 L131E	-12.42	-22.90 to -1.941	Yes	*	0.0139
NLRP1+DPP9 L131E S759A	-3.64	-14.84 to 7.564	No	ns	0.9335
NLRP1+Vector	14.55	3.343 to 25.75	Yes	**	0.0062
