# Supplementary material for: Structural and biochemical mechanisms of NLRP1 inhibition by DPP9
Source: Nature. 2021 Mar 17;592(7856):773–7. doi: 10.1038/s41586-021-03320-w (PMC8081665; doi:10.1038/s41586-021-03320-w)
Supplement: Supplementary file 4 — Source Data Fig. 4 [file 41586_2021_3320_MOESM4_ESM.xlsx]

## Sheet: Fig. 1
The source data of Figure 4b
Sample 1	Sample 2	Sample 3	Sample 4	Sample 5
1.65	11.76	37.33	10.11	16.8
1.64	11.72	55.25	7.14	27.22
2.76	13.41	54.03	6.19	34.32
Student’s T test			Student’s T test
Table Analyzed	Data 1		Table Analyzed	Data 1
Column E	Sample 5		Column D	Sample 4
vs.	vs.		vs.	vs.
Column C	Sample 3		Column C	Sample 3
Unpaired t test			Unpaired t test
P value	0.0418		P value	0.0022
P value summary	*		P value summary	**
Significantly different (P < 0.05)?	Yes		Significantly different (P < 0.05)?	Yes
One- or two-tailed P value?	Two-tailed		One- or two-tailed P value?	Two-tailed
t, df	t=2.955, df=4		t, df	t=6.959, df=4
How big is the difference?			How big is the difference?
Mean of column C	48.87		Mean of column C	48.87
Mean of column E	26.11		Mean of column D	7.813
Difference between means (E - C) ± SEM	-22.76 ± 7.701		Difference between means (D - C) ± SEM	-41.06 ± 5.900
95% confidence interval	-44.14 to -1.376		95% confidence interval	-57.44 to -24.68
R squared (eta squared)	0.6858		R squared (eta squared)	0.9237
F test to compare variances			F test to compare variances
F, DFn, Dfd	1.291, 2, 2		F, DFn, Dfd	23.97, 2, 2
P value	0.873		P value	0.0801
P value summary	ns		P value summary	ns
Significantly different (P < 0.05)?	No		Significantly different (P < 0.05)?	No
Data analyzed			Data analyzed
Sample size, column C	3		Sample size, column C	3
Sample size, column E	3		Sample size, column D	3
