# Supplementary material for: Structural and biochemical mechanisms of NLRP1 inhibition by DPP9
Source: Nature. 2021 Mar 17;592(7856):773–7. doi: 10.1038/s41586-021-03320-w (PMC8081665; doi:10.1038/s41586-021-03320-w)
Supplement: Supplementary file 5 — Source Data Extended Data Fig. 7 [file 41586_2021_3320_MOESM5_ESM.xlsx]

## Sheet: Fig. 1
The source data of Extended Data Figure 7d Left
rDPP9 L101E	rDPP9 WT	rDPP9 S729A	Buffer
234.105	218.736	0.433329	0.418409
233.286	230.471	0.431968	0.444926
217.774	223.344	0.403664	0.442921
One-way ANOVA
Number of families	1
Number of comparisons per family	3
Alpha	0.05
Sidak's multiple comparisons test	Mean Diff.	95.00% CI of diff.	Significant?	Summary	Adjusted P Value
rDPP9 L101E vs. rDPP9 S729A	228	214.5 to 241.4	Yes	****	<0.0001	A-C
rDPP9 WT vs. rDPP9 S729A	223.8	210.3 to 237.2	Yes	****	<0.0001	B-C
Test details	Mean 1	Mean 2	Mean Diff.	SE of diff.	n1	n2	t	DF
rDPP9 L101E vs. rDPP9 S729A	228.4	0.423	228	4.465	3	3	51.05	8
rDPP9 WT vs. rDPP9 S729A	224.2	0.423	223.8	4.465	3	3	50.11	8
The source data of Extended Data Figure 7d Right
Vector	DPP9 WT	DPP9WT	L131E	L131E	S759A	S759A
0.357054	73.1689	65.8792	85.1843	92.042	0.371278	0.338029
0.30677	74.1735	65.3253	94.0432	83.3235	0.382844	0.307734
0.342069	70.4991	66.2349	87.0958	88.9192	0.359614	0.337617
One-way ANOVA
Number of families	1
Number of comparisons per family	2
Alpha	0.05
Dunnett's multiple comparisons test	Mean Diff.	95.00% CI of diff.	Significant?	Summary	Adjusted P Value	D-?
S759A vs. DPP9 WT	-68.86	-73.47 to -64.26	Yes	****	0.0001	B	DPP9 WT
S759A vs. L131E	-88.09	-92.69 to -83.48	Yes	****	0.0001	C	L131E
Test details	Mean 1	Mean 2	Mean Diff.	SE of diff.	n1	n2	q	DF
S759A vs. DPP9 WT	0.3495	69.21	-68.86	1.887	6	6	36.5	15
S759A vs. L131E	0.3495	88.43	-88.09	1.887	6	6	46.69	15
The source data of Extended Data Figure 7f
	0.05uM rDPP9			0.05uM rNLRP1-rDPP9
VbP:0 uM	145.607	171.137	180.717	167.994	183.958	170.353
VbP:0.16 uM	7.97161	8.9112	8.1495	14.8629	15.268	14.7029
