# Supplementary material for: Structural and biochemical mechanisms of NLRP1 inhibition by DPP9
Source: Nature. 2021 Mar 17;592(7856):773–7. doi: 10.1038/s41586-021-03320-w (PMC8081665; doi:10.1038/s41586-021-03320-w)
Supplement: Supplementary file 6 — Source Data Extended Data Fig. 8 [file 41586_2021_3320_MOESM6_ESM.xlsx]

## Sheet: Fig. 1
The source data of Extended Data Figure. 8a
	Untreated	Untreated	Untreated	DOX	DOX	DOX
wild-type DPP9	-1.76	7.81	11.49	0.96	6.19	6.34
DPP9 S759A	0.24	6.04	3.25	59.39	55.46	46.63
DPP9 L131E	2.39	6.49	3.84	1.39	7.22	5.01
DPP9 S759A L131E	0.81	6.34	4.57	-1.9	5.31	7.22
Two-way ANOVA
Sidak's multiple comparisons test	Mean Diff.	95.00% CI of diff.	Significant?	Summary	Adjusted P Value
Untreated - DOX
wild-type DPP9	1.35	-8.608 to 11.31	No	ns	0.9928
DPP9 S759A	-50.65	-60.61 to -40.69	Yes	****	<0.0001
DPP9 L131E	-0.3	-10.26 to 9.658	No	ns	>0.9999
DPP9 S759A L131E	0.3633	-9.595 to 10.32	No	ns	>0.9999
The source data of Extended Data Figure. 8b
vector	WT DPP9	DPP9 S759A	DPP9 L131E	DPP9 L131E S759A
0.5	0.2	8	1	1.2
1.2	1.2	10.1	1.5	0.2
0.5	0.3	15	0.5	0.5
One-way ANOVA
Tukey's multiple comparisons test	Mean Diff.	95.00% CI of diff.	Significant?	Summary	Adjusted P Value
vector vs. WT DPP9	0.1667	-4.311 to 4.644	No	ns	>0.9999	A-B
vector vs. DPP9 S759A	-10.3	-14.78 to -5.822	Yes	***	0.0001	A-C
vector vs. DPP9 L131E	-0.2667	-4.744 to 4.211	No	ns	0.9996	A-D
vector vs. DPP9 L131E S759A	0.1	-4.378 to 4.578	No	ns	>0.9999	A-E
WT DPP9 vs. DPP9 S759A	-10.47	-14.94 to -5.989	Yes	***	0.0001	B-C
WT DPP9 vs. DPP9 L131E	-0.4333	-4.911 to 4.044	No	ns	0.9974	B-D
WT DPP9 vs. DPP9 L131E S759A	-0.06667	-4.544 to 4.411	No	ns	>0.9999	B-E
DPP9 S759A vs. DPP9 L131E	10.03	5.556 to 14.51	Yes	***	0.0002	C-D
DPP9 S759A vs. DPP9 L131E S759A	10.4	5.922 to 14.88	Yes	***	0.0001	C-E
DPP9 L131E vs. DPP9 L131E S759A	0.3667	-4.111 to 4.844	No	ns	0.9986	D-E
